# Supplementary material for: Oil Adulteration Identification by Hyperspectral Imaging Using QHM and ICA
Source: PLoS One. 2016 Jan 28;11(1):e0146547. doi: 10.1371/journal.pone.0146547 (PMC4731151; doi:10.1371/journal.pone.0146547)
Supplement: S1 File — (ZIP) [file pone.0146547.s001.zip]

Archive with 19 entries (18 files):
- Readme.txt
- __MACOSX/
- __MACOSX/._Readme.txt
- SubDiff_Band.mat
- __MACOSX/._SubDiff_Band.mat
- SubDiffDivide_Band.mat
- __MACOSX/._SubDiffDivide_Band.mat
- SubDivide_Band.mat
- __MACOSX/._SubDivide_Band.mat
- SubE_Band.mat
- __MACOSX/._SubE_Band.mat
- SubHist_Band.mat
- __MACOSX/._SubHist_Band.mat
- SubHistDiff_Band.mat
- __MACOSX/._SubHistDiff_Band.mat
- SubTexture_Band.mat
- __MACOSX/._SubTexture_Band.mat
- SubTexture_BandDiff.mat
- __MACOSX/._SubTexture_BandDiff.mat
