# Supplementary material for: Oil Adulteration Identification by Hyperspectral Imaging Using QHM and ICA
Source: PLoS One. 2016 Jan 28;11(1):e0146547. doi: 10.1371/journal.pone.0146547 (PMC4731151; doi:10.1371/journal.pone.0146547)
Supplement: S1 File — (ZIP) [file pone.0146547.s001.zip › Readme.txt]

Series of hyperspectral images of each oil samples are acquired at two different illumination modes (halogen and UV) within the spectral region of 400-720nm with 33 spectral bands. 
Date 2014.12.10


SubE_Band.mat  %% IR features

SubDiff_Band.mat  %% DIR features

SubDivide_Band.mat  %% RRI features

SubDiffDivide_Band.mat %% NDRI features


SubTexture_Band.mat %% IR Texture features

SubTexture_BandDiff.mat %% DIR Texture features

SubHist_Band %% QHM of IR features 

SubHistff_Band.mat %% QHM of DIR features 
